# Supplementary material for: Evidence of amyloid-β cerebral amyloid angiopathy transmission through neurosurgery
Source: Acta Neuropathol. 2018 Feb 15;135(5):671–9. doi: 10.1007/s00401-018-1822-2 (PMC5904220; doi:10.1007/s00401-018-1822-2)
Supplement: Supplementary file 2 — Supplementary material 2 (XLSX 13 kb) [file 401_2018_1822_MOESM2_ESM.xlsx]

## Sheet: Case controls
Control ID	Gender	Age	Location	Clinical diagnosis	Clinical presentation	Past medical history (PMH)	PMH of neurosurgery in childhood	Pathology diagnosis group	Biopsy material	Aβ in parenchyma	Aβ in vessels	Specimen size	Proportion of CNS tissue in the sample (%)
1	F	25	Frontal	Arteriovenous malformation	Intraventricular haemorrhage	Migraine	Excluded	Vascular malformation	Neocortex with vascular malformation	Negative	Negative	medium	90
2	M	34	Frontal	Uncertain	Seizures	Severe head injury at age of 6; epilepsy since age of 13	Not known	Reactive changes	Neocortex	Negative	Negative	medium	95
3	M	32	Thalamic	Space occupying lesion	Progressive left leg weakness	Hydrocephalus at age of 2 (pilocytic astrocytoma; shunted, radiotherapy. Intratumoural haemorrhage 10Y ago)	Confirmed (shunt)	Reactive changes	Brain, nos	Negative	Negative	small	40
4	F	38	Temporal	Cavernous haemangioma	Seizures (18y history)	None additional of note	No evidence in clinical notes	Reactive changes	Neocortex	Negative	Negative	large	100
5	F	39	Temporal	Hippocampal sclerosis	Seizures	None additional of note	No evidence in clinical notes	Reactive changes	Neocortex	Negative	Negative	medium	100
6	M	28	Temporal	Focal cortical dysplasia	Intractable seizures. Normal imaging	Seizures since childhood	Excluded	Reactive changes	Neocortex	Negative	Negative	medium	100
7	M	27	Cerebellar	Chiari malformation	increasing occipital headaches and neck stiffness for 3-4 years; balance problems	None additional of note	Excluded	Reactive changes	Cerebellum	Negative	Negative	medium	100
8	M	31	Parietal	Space occupying lesion	Seizures	None additional of note	No evidence in clinical notes	Vascular malformation	Neocortex	Negative	Negative	medium	100
9	M	38	Temporal	Hippocampal sclerosis	Seizures	None additional of note	No evidence in clinical notes	Reactive changes	Neocortex	Negative	Negative	large	100
10	M	24	Temporal	Neoplasm	Seizures	None additional of note	Excluded	Reactive changes	Neocortex	Negative	Negative	large	100
11	F	42	Insular	Cavernous haemangioma	Recurrent haemorrhages (2y history)	None additional of note	No evidence in clinical notes	Vascular malformation	Brain, nos with vascular malformation	Negative	Negative	medium	70
12	F	31	Temporal	Previous haemorrhage	Seizures	Subdural haematoma	No evidence in clinical notes	Reactive changes	Neocortex	Negative	Negative	medium	100
13	F	24	Frontal	Cavernous haemangioma	Seizures and anxiety	None additional of note	No evidence in clinical notes	Vascular malformation	Brain, nos with vascular malformation	Negative	Negative	small	30
14	M	30	Brain stem	Cavernous haemangioma	Facial numbness and ataxia	None additional of note	No evidence in clinical notes	Vascular malformation	Brain, nos with vascular malformation	Negative	Negative	small	50
15	M	42	Temporal	Hippocampal sclerosis	Seizures	Meningitis in infancy	Confirmed (shunt)	Reactive changes	Neocortex	Negative	Negative	large	100
16	M	32	Temporal	Uncertain	Seizures since late teens	None additional of note	Excluded	Reactive changes	Neocortex	Negative	Negative	large	100
17	M	24	Temporal	Uncertain	Seizures (5y history)	None additional of note	Excluded	Cerebral malformatiom	Neocortex	Negative	Negative	large	100
18	F	29	Parietal	Uncertain	Seizures (23y history)	None additional of note	Excluded	Cerebral malformatiom	Neocortex	Negative	Negative	medium	100
19	F	41	Temporal	Uncertain	Seizures (10y history)	None additional of note	Excluded	Reactive changes	Neocortex	Negative	Negative	large	100
20	M	41	Parietal	Arteriovenous malformation	Haemorrhage	Known AVM (14y history) with seizures	Excluded	Vascular malformation	Neocortex with vascular malformation	Negative	Negative	large	30
21	F	26	Temporal	Cavernous haemangioma	Confusion and nubmness (2y history)	None additional of note	Excluded	Vascular malformation	Neocortex with vascular malformation	Negative	Negative	large	80
22	M	25	Occipital	Uncertain	Seizures (13y history)	Possibe single episode of seizure at age of 1	Excluded	Reactive changes	Neocortex	Negative	Negative	medium	100
23	M	34	Occipital	Arteriovenous malformation	Recently embolised arteriovenous malformation, now for resection	None additional of note	No evidence in clinical notes	Vascular malformation	Brain, nos with vascular malformation	Negative	Negative	medium	30
24	M	32	Parietal	Focal cortical dysplasia	Seizures (19y history)	None additional of note	Excluded	Cerebral malformatiom	Neocortex	Negative	Negative	medium	100
25	F	36	Frontal	Uncertain	Seizures (14y history)	None additional of note	Excluded	Reactive changes	Neocortex	Negative	Negative	medium	90
26	M	36	Parietal	Cavernous haemangioma	Seizures (20y history)	2 car accidents: at age of 2 (broken nose); age 4 (mild head trauma)	Excluded	Reactive changes	Neocortex	Negative	Negative	medium	100
27	M	34	Temporal	Hippocampal sclerosis	Seizures	None additional of note	No evidence in clinical notes	Reactive changes	Neocortex	Negative	Negative	large	100
28	M	31	Cerebellar	Arteriovenous malformation	Haemorrhage	None additional of note	No evidence in clinical notes	Vascular malformation	Cerebellum with vascular malformation	Negative	Negative	medium	20
29	F	39	Temporal	Hippocampal sclerosis	Seizures (14y history)	Hypertension; Diabetes type I (15y history)	Excluded	Reactive changes	Neocortex	Negative	Negative	medium	100
30	F	28	Temporal	Hippocampal sclerosis	Seizures	None additional of note	Excluded	Reactive changes	Neocortex	Negative	Negative	medium	100
31	M	29	Frontal	Uncertain	Seizures (17y history)	None additional of note	Excluded	Cerebral malformatiom	Neocortex	Negative	Negative	medium	100
32	F	37	Frontal	Space occupying lesion	Seizures	Arteriovenous malformation (12y history) treated with radiotherapy	Confirmed (aneurysm clipping (13y earlier))	Reactive changes	Neocortex	Negative	Negative	small	90
33	M	27	Parietal	Space occupying lesion	Short history of headaches	None additional of note	Excluded	Vascular malformation	Brain, nos	Negative	Negative	medium	70
34	F	25	Parietal	Arteriovenous malformation	Headacges (several months); recent seizure	None additional of note	Excluded	Vascular malformation	Brain, nos with vascular malformation	Negative	Negative	medium	10
35	F	30	Temporal	Cavernous haemangioma	Increasing headaches, possible seizures	None additional of note	No evidence in clinical notes	Reactive changes	Neocortex	Negative	Negative	large	100
36	F	31	Temporal	Hippocampal sclerosis	Seizures (29y history)	None additional of note	Excluded	Reactive changes	Neocortex	Negative	Negative	medium	100
37	M	38	Frontal	Arteriovenous malformation	Recent headaches, visual disturabance due to haemorrhage	None additional of note	No evidence in clinical notes	Vascular malformation	Neocortex with vascular malformation	Negative	Negative	small	80
38	F	36	Temporal	Neoplasm	Seizures	None additional of note	No evidence in clinical notes	Reactive changes	Neocortex	Negative	Negative	medium	100
39	F	43	Frontal	Arteriovenous malformation	Dysphasia	Known embolised arteriovenous malformation	No evidence in clinical notes	Vascular malformation	Neocortex with vascular malformation	Negative	Negative	medium	40
40	M	30	Temporal	Neoplasm or Focal cortical dysplasia	seizures (14y history)	None additional of note	Excluded	Reactive changes	Neocortex	Negative	Negative	medium	100
41	F	26	Frontal	Arteriovenous malformation	Seizures (15y history)	Known embolised arteriovenous malformation	Excluded	Vascular malformation	Neocortex with vascular malformation	Negative	Negative	medium	40
42	M	34	Frontal	Arteriovenous malformation	Resection of known embolised arteriovenous malformation	Arteriovenous malformation (2y history), embolised	No evidence in clinical notes	Vascular malformation	Neocortex with vascular malformation	Negative	Negative	medium	40
43	F	44	Temporal	Cavernous haemangioma	Seizures (23y history)	Meningitis at age 3	Excluded	Vascular malformation	Neocortex	Negative	Negative	medium	100
44	F	44	Temporal	Hippocampal sclerosis	Seizures	None additional of note	No evidence in clinical notes	Reactive changes	Hippocampus	Negative	Negative	small	100
45	F	26	Temporal	Hippocampal sclerosis	Seizures (long standing)	Febrile seizures in childhood	No evidence in clinical notes	Reactive changes	Neocortex	Negative	Negative	medium	100
46	F	35	Frontal	Arteriovenous malformation	Seizures (1y history)	None additional of note	No evidence in clinical notes	Vascular malformation	Neocortex with vascular malformation	Negative	Negative	medium	60
47	M	43	Frontal	Previous haemorrhage	Seizures (long standing)	cerebral infarct and coarctation of aorta at age of 11 (thoracic surgery)	Excluded	Reactive changes	Neocortex	Negative	Negative	medium	100
48	M	30	Temporal	Uncertain	Seizures (long standing)	None additional of note	Excluded	Reactive changes	Neocortex	Negative	Negative	medium	100
49	F	47	Temporal	Space occupying lesion	Seizures (long standing)	Tonsillectomy childhood	Excluded	Reactive changes	Neocortex	Negative	Negative	medium	100
50	M	33	Occipital	Arteriovenous malformation	Seizures (1y history)	None additional of note	No evidence in clinical notes	Vascular malformation	Neocortex with vascular malformation	Negative	Negative	small	30
